# Supplementary material for: Novel Tools in Determining the Physiological Demands and Nutritional Practices of Ontario FireRangers during Fire Deployments
Source: PLoS One. 2017 Jan 20;12(1):e0169390. doi: 10.1371/journal.pone.0169390 (PMC5249212; doi:10.1371/journal.pone.0169390)
Supplement: S1 Data — (XLSX) [file pone.0169390.s001.xlsx]

## Sheet: EE EI & EB
IA-EE	P-EE	B-EE	IA-EI	P-EI	B-EI	IA-EB	P-EB	B-EB
5674.72	4436.7	3204.24	3758.2	2945	2514	-1916.52	-1491.7	-690.24
5983.3	2754.22	2523.78		3200	2844	-2225.1	445.78	320.22
5457.5	4054.64	2230.32		2205	1656	-1699.3	-1849.64	-574.32
4563.58	3584.62	2499.72		2945	1887	-805.38	-639.62	-612.72
4254.96	4847.84	3224.82		2945	2433	-496.76	-1902.84	-791.82
4236.78	4860.5	2102.4		2945	2433	-478.58	-1915.5	330.6
5045.46	4904.7	4267.68		2302	2053	-1287.26	-2602.7	-2214.68
4255.88	5812.6	3505.68		2945	2433	-497.68	-2867.6	-1072.68
4929.2	2254.64	3166.5		2814	2433	-1171	559.36	-733.5
4980.74	2700.86	3079.2		4335	2433	-1222.54	1634.14	-646.2
4549.76		2084.16			3030	-791.56		945.84
4679.38		2878.92			2433	-921.18		-445.92
2184.24		2177.1			3047	1573.96		869.9
4613.78						-855.58
2660.38						1097.82

## Sheet: Physiological Responses
IA-PA	IA-Stress	IA-Recovery	P-PA	P-Stress	P-Recovery	B-PA	B-Stress	B-Recovery
27	22	0	24	16	30	10	30	31
38	9	0	2	0	72	1	7	75
20	18	27	2	1	27	4	2	72
20	37	0	26	5	12	1	5	75
40	2	27	23	5	44	13	10	57
29	6	35	24	3	20	6	5	82
34	0	36	4	0	11	6	4	85
16	1	20	2	1	27	13	6	66
34	17	2	10	5	15	13	3	67
15	23	11	12	8	35	6	0	93
27	21	10	18	0	78	16	0	82
22	12	14	12	0	79	5	0	83
27	20	10	32	0	39	10	0	78
19	47	0	18	0	71	12	34	32
16	18	18	9	24	3	3	12	61
36	9	12	9	11	0	18	0	75
38	9	24	15	23	6	24	0	64
25	19	18	36	8	25	24	0	73
25	30	0	27	11	38	8	0	89
7	25	0	34	5	18	11	0	82
13	12	0	39	2	37	5	63	2
36	9	0	29	6	43	11	33	27
25	26	0	36	0	14	4	25	19
26	8	8	26	1	33	5	0	88
15	5	0	23	0	43	9	0	67
23	4	0	33	1	11	5	0	77
6	5	28	6	2	25	12	11	29
15	33	14	2	3	6	1	9	34
6	36	4	3	3	9	0	4	52
11	59	0	7	6	5	11	39	25
26	23	0	1	5	15	10	0	82
6	4	23	5	7	36	2	0	84
34	10	0	9	0	71	5	0	62
38	0	35	13	0	76	2	0	75
18	4	64	14	3	40	5	0	69
6	0	86	6	1	51
15	3	7

## Sheet: Macronutrient Profiles
IA-Protein	IA-Carbs	IA-Fat	P-Protein	P-Carbs	P-Fat	B-Protein	B-Carbs	B-Fat
22.9	25.9	48.5	16	41	43	25	36	39
			36	24	40	19	38	43
			21	45	33	18	38	44
			22	41	38	24	30	46
			18	29	53	21	43	36
			21	42	37	45	32	23
						25	36	39

## Sheet: Micronutrient Profiles
IAfibre	IAiron	IAmagnesium	IAselenium	IAzinc	IAphosphorus	IAcalcium	IAsodium	IApotassium	IAvitA	IAvitB12	IAvitC	IAvitD	IAvitE	Pfibre	Piron	Pmagnesium	Pselenium	Pzinc	Pphosphorus	Pcalcium	Psodium	Ppotassium	PvitA	PvitB12	PvitC	PvitD	PvitE	Bfibre	Biron	Bmagnesium	Bselenium	Bzinc	Bphosphorus	Bcalcium	Bsodium	Bpotassium	BvitA	BvitB12	BvitC	BvitD	BvitE
85.52	434.38	62.59	226.59	189.77	202.69	169.88	461.77	40.67	120.05	302.08	43.06	77.96	73.1	44.7368	200	57.25	178.182	72.7273	142.571	74.3	241.667	42.8511	80.7	125	68.8889	17.5	58.0357	36.8421	187.5	37.75	298.182	90.9091	144.143	100.2	396.4	37.7234	58.2333	166.667	14.4444	3.66667	31.25
														121.053	300	96.25	534.545	172.727	303.857	103.6	179.4	81.8085	603.9	375	138.889	150	98.2143	57.8947	225	26.5	145.455	109.091	100.857	79.7	437.333	30.2553	95.1333	208.333	20	10.6667	17.8571
														52.6316	225	71.25	196.364	127.273	151.143	54.1	302	63	132.7	333.333	147.778	11.8333	49.1071	39.4737	162.5	40.25	125.455	72.7273	112.714	63.2	237.933	31.234	44.2667	125	52.2222	19	13.3929
														50	200	64	278.182	127.273	196.143	86.7	299.067	77.8298	386.5	250	151.111	20.8333	35.7143	110.526	237.5	80.25	192.727	109.091	197	120.3	406.733	56.4681	193.833	416.667	126.667	19.5	75.8929
														118.421	287.5	126.75	585.455	190.909	507.571	87.4	255.2	97.4894	64.0667	166.667	123.333	25.6667	406.25	34.2105	162.5	41	178.182	81.8182	126.857	70.6	238.467	30.4681	50.3333	375	50	13.1667	22.3214
														97.3684	412.5	109.25	480	209.091	371.571	157.5	587.067	119.447	210.133	1000	247.778	30.8333	49.1071	157.895	425	167	501.818	181.818	444.143	93.9	116.267	134.447	572.833	958.333	733.333	44.5	98.2143
																												26.3158	137.5	37	178.182	90.9091	131.714	46.5	126.4	53.3191	24.1333	83.3333	62.2222	8	22.3214
